# Supplementary material for: Non-Destructive Analytical Investigation of Decorative Wallpapers Samples of the Nineteenth Century before Their Restoration
Source: Sensors (Basel). 2021 Jun 28;21(13):4416. doi: 10.3390/s21134416 (PMC8272152; doi:10.3390/s21134416)
Supplement: Supplementary file 1 [file sensors-21-04416-s001.zip]

Archive with 1 entries (1 files):
- sensors-1263061-Supplementary.pdf
